# Supplementary material for: Differentiation shifts from a reversible to an irreversible heterochromatin state at the DM1 locus
Source: Nat Commun. 2024 Apr 16;15:3270. doi: 10.1038/s41467-024-47217-4 (PMC11021500; doi:10.1038/s41467-024-47217-4)
Supplement: Supplementary file 4 — Supplementary Data 1 [file 41467_2024_47217_MOESM4_ESM.xlsx]

## Sheet: DM14 hES vs Myo
Supplementary Data 1 – List of all chromatin modifiers with corresponding expression levels for Volcano plot analysis
Volcan plot analysis employed edgeR for RNA-seq analysis, with subsequent FDR correction for multiple testing. Plots were generated using the VolcanoNose R program.
genes	logFC	PValue	FDR	-log(FDR)
POU5F1	11.2331	1.72328e-26	2.52426e-22	21.5979
DNMT3B	8.87472	4.59949e-25	8.42167e-22	21.0746
JARID2	4.3332	3.05452e-22	4.06751e-20	19.3907
SOX2	13.135	3.16068e-21	2.43672e-19	18.6132
SETD7	-3.64137	8.05263e-20	3.51056e-18	17.4546
CHD3	-3.96363	1.15696e-19	4.7471e-18	17.3236
DNMT3A	3.25499	1.285e-19	5.19391e-18	17.2845
NANOG	14.1123	1.04679e-17	2.23518e-16	15.6507
TET1	2.94919	4.77786e-17	8.6296e-16	15.064
KAT2B	-5.42621	6.81271e-17	1.17265e-15	14.9308
SMYD2	-3.43749	7.9016e-17	1.33807e-15	14.8735
SMARCD3	-4.48873	4.60955e-16	6.44281e-15	14.1909
TET2	-3.72771	4.28395e-15	4.92553e-14	13.3075
MBD2	-2.33451	4.83668e-15	5.4751e-14	13.2616
SIRT2	-2.75628	1.11867e-13	9.75955e-13	12.0106
MTA3	1.95354	3.57888e-13	2.81242e-12	11.5509
KDM2B	1.86293	4.47978e-13	3.45913e-12	11.461
CDYL	1.87891	1.52017e-12	1.08199e-11	10.9658
KDM5B	1.76899	1.73973e-12	1.22165e-11	10.9131
KAT7	1.76421	2.39194e-12	1.63648e-11	10.7861
SETD6	2.85754	2.16744e-11	1.24749e-10	9.90396
KDM7A	2.39519	6.49888e-11	3.4667e-10	9.46008
SMARCD1	1.59236	3.7551e-10	1.79519e-09	8.74589
KDM1B	-1.76867	2.35521e-09	1.00727e-08	7.99685
PHF2	-1.71202	4.49136e-09	1.84543e-08	7.7339
KDM6A	1.6446	8.26971e-09	3.28813e-08	7.48305
PRMT1	1.47932	1.70005e-08	6.47151e-08	7.18899
KDM6B	-1.67394	5.63127e-08	2.01089e-07	6.69661
SMARCC1	1.32969	7.10258e-07	2.28105e-06	5.64187
HDAC6	-1.38665	7.54523e-07	2.41791e-06	5.61656
SMARCC2	-1.28753	4.03237e-06	1.21535e-05	4.9153
HINFP	1.4999	9.55475e-06	2.78968e-05	4.55445
ASH1L	-1.3155	1.42009e-05	4.10448e-05	4.38674
PRMT2	-1.23525	4.87409e-05	0.000136381	3.86524
PRMT3	1.38385	4.93609e-05	0.000138037	3.86
KDM1A	1.17531	0.00017291	0.000465288	3.33228
KDM4A	1.23812	0.000236863	0.000631289	3.19977
MTA1	1.19921	0.000356637	0.000941096	3.02637
SMARCA1	1.19729	0.000443689	0.00116327	2.93432
EHMT2	1.19541	0.00183554	0.00461184	2.33613
SMYD5	1.15295	0.00280578	0.00696831	2.15687
CARM1	1.13165	0.00759297	0.0183595	1.73614
EHMT1	1.1112	0.013973	0.0331032	1.48013
KAT6A	-1.10312	0.0212721	0.0496168	1.30437
JMJD6	-1.08696	0.0486366	0.109723	0.959704
INO80D	1.09097	0.111187	0.242253	0.615731
MECP2	-1.03712	0.116749	0.253956	0.595242
EZH1	-1.05329	0.130964	0.283403	0.547596
RUVBL1	1.0182	0.164357	0.350896	0.454821
ACTR5	0.998499	0.251644	0.524111	0.280576
PRMT9	0.970358	0.327314	0.670558	0.173563
RING1	-0.96544	0.39866	0.804681	0.0943764
SMARCA5	0.973901	0.422834	0.84903	0.0710767
EP300	0.969663	0.448067	0.894303	0.0485152
JMJD1C	0.949938	0.451554	0.900649	0.0454446
ING4	-0.929125	0.468326	0.931184	0.0309644
KMT2E	-0.951775	0.509707	1	0
ACTR8	-0.946044	0.527067	1	0
ING3	-0.899863	0.560511	1	0
HSPBAP1	0.825309	0.576818	1	0
ING5	0.908006	0.582866	1	0
SETD9	0.802104	0.623152	1	0
NCOA1	-0.914887	0.646454	1	0
SIRT5	0.824443	0.689868	1	0
KDM4B	-0.903724	0.769294	1	0
PHF8	0.845315	0.815021	1	0
KAT5	-0.758709	0.845323	1	0
SETDB2	-0.750353	0.879288	1	0
MBD3	-0.800499	0.906516	1	0
KMT2D	0.793454	0.932658	1	0
HDAC9	-0.73135	0.948334	1	0
KDM4D	0.378322	0.953588	1	0
HDAC8	-0.511696	0.95642	1	0
NAT10	0.844947	0.963409	1	0
SIRT1	0.798153	0.963824	1	0
PRMT6	0.784959	0.971214	1	0
KDM8	0.428396	0.972866	1	0
KMT2C	-0.708105	0.97514	1	0
SETD5	0.694551	0.98477	1	0
JMJD4	-0.233198	0.988322	1	0
PRDM2	-0.728515	0.989781	1	0
NSD1	0.79626	0.989902	1	0
TET3	0.738705	0.991385	1	0
HDAC11	-0.542833	0.992931	1	0
SETD1A	0.696694	0.997375	1	0
MBD1	-0.662614	0.998557	1	0
SETD4	0.293073	0.998784	1	0
SETMAR	0.48041	0.998814	1	0
TFPT	0.249416	0.998932	1	0
MCRS1	0.649514	0.998934	1	0
PRMT5	0.666582	0.999128	1	0
FBXO10	0.272839	0.9994	1	0
SMARCD2	0.687026	0.999412	1	0
SUV39H1	-0.495044	0.99951	1	0
KAT8	0.511512	0.999647	1	0
SETDB1	0.516373	0.999774	1	0
KDM4C	0.391175	0.999894	1	0
NCOA3	-0.58102	0.999909	1	0
KDM2A	-0.607455	0.999921	1	0
SMARCA4	0.552794	0.999926	1	0
SIRT3	0.187322	0.999935	1	0
KMT2A	-0.403356	0.999944	1	0
SIRT6	-0.201342	0.999948	1	0
KDM3A	-0.493696	0.99995	1	0
JMJD8	0.210486	0.999958	1	0
KDM3B	0.640177	0.999961	1	0
HDAC2	0.639888	0.999965	1	0
SIRT7	0.0774546	0.999971	1	0
SMYD3	-0.235098	0.999972	1	0
HDAC3	0.518869	0.999975	1	0
SUV39H2	0.374123	0.999978	1	0
NFRKB	0.300938	0.99998	1	0
HDAC1	0.576764	0.999982	1	0
GTF3C4	0.57107	0.999983	1	0
SMYD4	-0.188134	0.999984	1	0
INO80C	0.0873042	0.999985	1	0
RBBP4	0.58054	0.999988	1	0
INO80E	-0.298637	0.999994	1	0
SETD3	0.499928	0.999994	1	0
PRMT7	0.211314	0.999995	1	0
CHD4	0.355809	0.999996	1	0
UCHL5	-0.346123	0.999997	1	0
KAT6B	-0.371902	0.999998	1	0
KMT2B	0.386927	0.999998	1	0
KAT2A	0.170425	0.999999	1	0
ING1	0.289411	0.999999	1	0
YY1	0.506301	0.999999	1	0
KDM5A	-0.429792	1	1	0
ING2	-0.00841696	1	1	0
SETD2	-0.250598	1	1	0
CHRAC1	0.249589	1	1	0
HAT1	-0.315833	1	1	0
HDAC4	0.0232573	1	1	0
HDAC5	0.139725	1	1	0
MBD4	-0.131239	1	1	0
ARID1A	0.365365	1	1	0
HDAC7	-0.338595	1	1	0
MTA2	-0.335729	1	1	0
INO80	-0.112316	1	1	0
DOT1L	0.188564	1	1	0
ARID1B	0.274826	1	1	0
SETD1B	-0.0889897	1	1	0
ELP3	-0.0332389	1	1	0
HIF1AN	-0.0661865	1	1	0
CREBBP	0.183592	1	1	0
RUVBL2	-0.00868729	1	1	0
EZH2	0.0398567	1	1	0
ACTL6A	0.0806875	1	1	0
TAF1	-0.0096126	1	1	0
DNMT1	-0.105377	1	1	0
RBBP7	0.0779667	1	1	0
KDM5C	-0.0479045	1	1	0

## Sheet: DM14 hES vs DM14 teratoma cell 
Supplementary Data 1 – List of all chromatin modifiers with corresponding expression levels for Volcano plot analysis
Volcan plot analysis employed edgeR for RNA-seq analysis, with subsequent FDR correction for multiple testing. Plots were generated using the VolcanoNose R program.
genes	logFC	PValue	FDR	-LOG(FDR)
POU5F1	12.2199	1.91894e-26	1.94969e-22	21.71
DNMT3B	8.6833	6.11744e-25	9.95647e-22	21.0019
JARID2	4.60383	1.45879e-22	2.73953e-20	19.5623
SOX2	15.0515	4.20286e-21	3.40129e-19	18.4684
CHD3	-4.6088	4.95544e-21	3.82038e-19	18.4179
SETD7	-3.92887	1.3207e-20	8.55999e-19	18.0675
TET1	4.066	2.38176e-19	9.85539e-18	17.0063
NANOG	14.1123	1.43295e-17	3.41855e-16	15.4662
SMARCD3	-4.74258	1.08484e-16	1.97892e-15	14.7036
SMYD2	-3.25133	4.06995e-16	6.56571e-15	14.1827
KAT7	2.16087	3.24922e-15	4.30331e-14	13.3662
SIRT2	-3.08182	7.86574e-15	9.57751e-14	13.0187
KDM2B	2.0262	3.42549e-14	3.65718e-13	12.4369
DNMT3A	1.91293	6.73716e-14	6.78119e-13	12.1687
MBD2	-2.117	1.26873e-13	1.2155e-12	11.9152
KAT2B	-4.10837	2.91992e-13	2.59376e-12	11.5861
KDM6A	2.03641	1.06682e-11	7.23128e-11	10.1408
MTA3	1.7435	2.06173e-11	1.34044e-10	9.87275
JMJD1C	1.93361	1.55067e-10	8.72955e-10	9.05901
TET2	-2.44692	3.83131e-10	2.02969e-09	8.69257
KDM6B	-1.92794	4.0282e-10	2.12478e-09	8.67269
SMARCD1	1.54902	1.29977e-09	6.38467e-09	8.19486
KDM7A	2.12102	1.5883e-09	7.69361e-09	8.11387
SMARCA5	1.4545	2.20296e-09	1.04735e-08	7.97991
SETD6	2.21161	5.63371e-09	2.5144e-08	7.59957
KDM1B	-1.53986	4.84946e-07	1.6994e-06	5.7697
EHMT1	1.3867	1.01267e-06	3.43449e-06	5.46414
HDAC2	1.28295	1.13044e-06	3.82241e-06	5.41766
RING1	-1.41178	1.62649e-06	5.41227e-06	5.26662
PRMT3	1.52021	2.44463e-06	7.99485e-06	5.09719
SMARCC1	1.28485	4.31997e-06	1.38436e-05	4.85875
INO80D	1.77852	1.44087e-05	4.40623e-05	4.35593
PHF2	-1.38295	1.97641e-05	5.97409e-05	4.22373
KDM1A	1.21852	2.17099e-05	6.54065e-05	4.18438
JMJD6	-1.31676	7.20851e-05	0.000208676	3.68053
KDM5B	1.21115	8.1207e-05	0.00023425	3.63032
PRMT2	-1.21441	0.000122794	0.000348921	3.45727
SUV39H2	1.27979	0.000498252	0.00134906	2.86997
SIRT1	1.21579	0.000623784	0.00167256	2.77662
RBBP4	1.1558	0.000748781	0.0019953	2.69999
SMYD5	1.17762	0.00121423	0.00318063	2.49749
NAT10	1.13418	0.00223844	0.00574433	2.24076
EHMT2	1.18869	0.0023511	0.00602396	2.22012
ASH1L	-1.1686	0.00262895	0.00671822	2.17275
CDYL	1.14032	0.00318905	0.00808188	2.09249
INO80C	1.22882	0.0134254	0.0322438	1.49155
SMYD4	1.19348	0.0164354	0.039203	1.40668
HINFP	1.15948	0.0185453	0.0439707	1.35684
ACTR5	1.17414	0.0331519	0.0769222	1.11395
NCOA3	-1.05956	0.0579508	0.131078	0.882469
SETD4	1.0385	0.18094	0.384787	0.41478
KDM3B	1.01088	0.190276	0.403236	0.394441
RUVBL1	1.01186	0.191952	0.406492	0.390948
TET3	0.987512	0.304651	0.624304	0.204604
ING5	0.98127	0.309044	0.632157	0.199175
SETDB1	0.970371	0.363879	0.733366	0.134679
KAT8	0.96685	0.370803	0.746088	0.12721
HDAC9	-0.951436	0.412634	0.821678	0.0852983
ING1	0.958523	0.427918	0.848881	0.0711532
JMJD4	-0.858972	0.489438	0.959359	0.0180188
SIRT5	0.895828	0.504504	0.986251	0.00601272
KDM4A	0.93914	0.554646	1	0
TFPT	-0.828117	0.689497	1	0
EP300	0.931458	0.70111	1	0
PRMT1	0.915171	0.719105	1	0
HDAC4	0.859638	0.739565	1	0
SETD5	0.862951	0.765443	1	0
MBD3	-0.85563	0.790482	1	0
SETMAR	0.81581	0.80205	1	0
EZH2	0.89096	0.804014	1	0
EZH1	-0.787159	0.829124	1	0
KDM8	0.62379	0.855827	1	0
KAT6A	-0.861474	0.857157	1	0
MTA1	0.872301	0.879602	1	0
NSD1	0.883807	0.883764	1	0
GTF3C4	0.851392	0.945314	1	0
KDM4C	0.727654	0.955841	1	0
PRMT9	0.659325	0.962753	1	0
SMARCD2	0.824162	0.96899	1	0
HSPBAP1	0.438756	0.973905	1	0
HDAC8	-0.421922	0.978164	1	0
ING4	-0.628786	0.978496	1	0
SMYD3	-0.672933	0.978688	1	0
KAT5	-0.54555	0.984716	1	0
SMARCC2	-0.789142	0.988457	1	0
KDM4D	0.149821	0.992188	1	0
JMJD8	-0.592021	0.992864	1	0
NFRKB	0.616618	0.994117	1	0
MBD1	-0.71106	0.995268	1	0
PRMT6	0.698779	0.99597	1	0
SETD9	0.238289	0.99669	1	0
MECP2	-0.690961	0.99706	1	0
SETDB2	-0.442449	0.997151	1	0
PRMT7	0.568268	0.997332	1	0
HDAC3	0.703222	0.997346	1	0
SMARCA4	0.699903	0.997368	1	0
TAF1	0.668293	0.998212	1	0
HAT1	0.687499	0.998529	1	0
KMT2D	0.585014	0.998847	1	0
PRMT5	0.655126	0.9993	1	0
KDM3A	0.574866	0.999365	1	0
ING2	0.330642	0.999622	1	0
SIRT6	-0.338296	0.999668	1	0
ACTL6A	0.65831	0.999671	1	0
YY1	0.707775	0.999703	1	0
SIRT7	-0.255203	0.999774	1	0
SIRT3	0.26461	0.999776	1	0
FBXO10	0.160356	0.999842	1	0
CHD4	0.514987	0.999877	1	0
PRDM2	-0.515179	0.999887	1	0
SETD1A	0.552469	0.999917	1	0
ACTR8	-0.513079	0.999946	1	0
HDAC11	-0.152034	0.999948	1	0
ING3	0.12699	0.99995	1	0
HDAC6	-0.503055	0.99995	1	0
ARID1A	0.627508	0.999958	1	0
HDAC7	-0.614118	0.999965	1	0
SETD3	0.56062	0.999972	1	0
PHF8	0.358458	0.999973	1	0
KMT2E	-0.500304	0.999978	1	0
SETD1B	-0.478396	0.999982	1	0
KDM2A	-0.526032	0.999989	1	0
RBBP7	0.579715	0.999989	1	0
HDAC5	-0.420673	0.99999	1	0
INO80E	-0.308888	0.999992	1	0
MCRS1	0.400349	0.999996	1	0
SUV39H1	0.119667	0.999997	1	0
KMT2C	0.108759	0.999998	1	0
KMT2B	0.388761	0.999998	1	0
ELP3	-0.331916	0.999999	1	0
MBD4	0.234797	0.999999	1	0
KMT2A	0.0850188	0.999999	1	0
KAT2A	0.0865211	1	1	0
MTA2	-0.411449	1	1	0
DOT1L	0.30504	1	1	0
CARM1	0.249918	1	1	0
INO80	0.161792	1	1	0
UCHL5	0.0910446	1	1	0
KDM5C	0.370183	1	1	0
NCOA1	0.0256812	1	1	0
RUVBL2	0.04494	1	1	0
DNMT1	0.299168	1	1	0
CHRAC1	-0.0830846	1	1	0
KAT6B	-0.0520824	1	1	0
SETD2	0.0397079	1	1	0
SMARCA1	-0.120635	1	1	0
HDAC1	0.196524	1	1	0
ARID1B	0.156679	1	1	0
KDM4B	-0.0285544	1	1	0
KDM5A	-0.0954103	1	1	0
HIF1AN	-0.020819	1	1	0
CREBBP	0.0492359	1	1	0
