# Supplementary material for: Differentiation shifts from a reversible to an irreversible heterochromatin state at the DM1 locus
Source: Nat Commun. 2024 Apr 16;15:3270. doi: 10.1038/s41467-024-47217-4 (PMC11021500; doi:10.1038/s41467-024-47217-4)
Supplement: Supplementary file 6 — Source Data [file 41467_2024_47217_MOESM6_ESM.xlsx]

## Sheet: All figures Source Data files
Figure 1b
	wt	NORMALIZED							cl-9	NORMALIZED
										APRT	HOX9A	DMPK
		APRT	HoxA9	DMPK				1	CL9	1	5.23368	1.26531	4.15924	1.06594
1	wt	1	4.13357	1.86817	2.80445	1.5145			CL9	1	3.08479	0.866562
	wt	1	1.94687	1.62601				2	CL9	1	2.89965	0.830417	2.94306	0.910054
	wt	1	2.33291	1.04933					CL9	1	2.99866	1.03377
2	wt	1	3.13147	1.3869	2.79279	1.25459			CL9	1	2.93087	0.865977
	wt	1	2.89937	1.26664				3	CL9	1	3.07143	0.941334	3.4947	1.12119
	wt	1	2.34753	1.11022					CL9	1	2.15166	1.25331
3	wt	1	4.14076	1.17368	4.65712	1.18955			CL9	1	5.26102	1.16891
	wt	1	6.2169	1.43944
	wt	1	3.61371	0.955524
4	wt	1	8.3125	0.864794	7.44487	0.837102
	wt	1	6.57725	0.809411
		APRT	HoxA9	DMPK						APRT	HOX9A	DMPK
wt	ave	1	4.15026	1.23183	4.42481	1.19893		CL9	ave	1	3.45397	1.0282	3.53233	1.03239
	stdev	0	2.04411	0.327052	2.19574	0.2791			stdev	0	1.1464	0.179616	0.608962	0.10949
		ttest	5.32345e-05	0.0290919						ttest	2.96432e-05	0.663799
	DM1	NORMALIZED							cl-29	NORMALIZED
										APRT	HOX9A	DMPK
		APRT	HOX9A	DMPK				1	cl-29	1	5.33273	1.74347	5.0401	1.87799
1	DM1	1	3.20708	7.99396	3.69744	8.88355			cl-29	1	4.74748	2.01252
	DM1	1	4.61038	7.9575				2	cl-29	1	3.25103	1.12319	3.8786	1.38296
	DM1	1	3.27488	10.6992					cl-29	1	4.25764	1.66906
2	DM1	1	3.31215	13.1084	3.96276	13.7796			cl-29	1	4.12713	1.35663
	DM1	1	4.65949	15.7802				3	cl-29	1	3.73119	1.85017	3.45315	1.41203
	DM1	1	3.91665	12.4501					cl-29	1	4.19495	1.49692
3	DM1	1	3.73248	18.6366	3.54962	17.8362			cl-29	1	2.4333	0.888994
	DM1	1	3.39548	20.4085
	DM1	1	3.52089	14.4635
		APRT	HOX9A	DMPK						APRT	HOX9A	DMPK
DM1	ave	1	3.73661	13.4998	3.73661	13.4998		CL29	ave	1	4.00943	1.51762	4.12395	1.55766
	stdev	0	0.557256	4.33555	0.209337	4.48288			stdev	0	0.889821	0.3792	0.821433	0.277798
		ttest	1.00037e-10	1.98633e-07						ttest	1.614e-07	0.00173003
	ave	APRT	HoxA9	DMPK			std	APRT	HoxA9	DMPK		ttest	HoxA9:APRT
	WT	1	4.15026	1.23183			WT	0	2.04411	0.327052		WT	5.32345e-05	****
	DM1	1	3.73661	13.4998			DM1	0	0.557256	4.33555		DM1	1.00037e-10	****
	CL#9	1	3.45397	1.0282			CL#9	0	1.1464	0.179616		CL#9	2.96432e-05	****
	CL#29	1	4.00943	1.51762			CL#29	0	0.889821	0.3792		CL#29	1.614e-07	****
	ttest (between cell lines)
	WT vs. DM1		2.25834e-08	****
	WT vs. CL9		0.130819	ns
	DM1 vs. CL9		0.00527106	****
	WT vs. CL29		0.0963938	ns
	DM1 vs. CL29		1.24618e-06	****
Figure 1c
			wt
						relative	relative
ChIP		analysis #	APRT	DMPK	HOXA9	DMPK	HOXA9	APRT
1		1	0.110146	0.166501	0.467198	1.51164	4.24163	1	1.39202	4.71161
		2	0.070314	0.119319	0.462967	1.69694	6.58428	1
		3	0.144036	0.139353	0.476602	0.967488	3.30891	1
2		1	0.0767251	0.14905	0.349706	1.94265	4.55791	1	1.45825	3.47474
		3	0.130419	0.127009	0.311905	0.973852	2.39157	1
3		1	0.101298	0.12018	0.23459	1.18641	2.31585	1	1.32884	3.52872
		2	0.0686497	0.0975243	0.288001	1.42061	4.19523	1
		3	0.0770215	0.106251	0.313868	1.3795	4.07507	1
	ave		0.0973261	0.128148	0.363105	1.38489	3.95881		1.39304	3.90502
	stdev		0.0288981	0.0226572	0.0934048	0.339835	1.36169		0.0647124	0.699045
	ttest		APRT:DMPK		*	0.032439
			APRT:HOX9		****	2.16736e-06
DM1
ChIP		analysis #	APRT	DMPK	HOXA9	relative DMPK	relative HOXA9	APRT
1		1	0.0547121	0.0672564	0.423971	1.22928	7.74912	1	1.51586	9.42017
		2	0.0352404	0.0575391	0.425557	1.63276	12.0758	1
		3	0.049686	0.0837483	0.419128	1.68555	8.43554	1
2		1	0.0583622	0.0600035	0.278808	1.02812	4.77721	1	1.30157	7.21632
		2	0.037846	0.0468019	0.366364	1.23664	9.68039	1
		3	0.0442357	0.0725435	0.318115	1.63993	7.19136	1
3		1	0.0406675	0.0487645	0.201931	1.1991	4.96542	1	1.38026	5.75192
		2	0.0289381	0.0421227	0.162774	1.45561	5.6249	1
		3	0.0352712	0.0524155	0.235098	1.48607	6.66543	1
		ave	0.0427732	0.0590217	0.314639	1.39923	7.4628		1.39923	7.4628
		stdev	0.0093218	0.0140035	0.0984093	0.234057	2.36545		0.108401	1.84651
		ttest	APRT:DMPK		**	0.00985571
			APRT:HOX9		****	5.06887e-07
CL9
ChIP	DATE	analysis #	APRT	DMPK	HOXA9	relative DMPK	relative HOXA9	APRT
1		1	0.0544352	0.0824396	0.339879	1.51445	6.24374	1	1.14994	5.32221
		2	0.0764213	0.0787812	0.375115	1.03088	4.90851	1
		3	0.0737383	0.0666953	0.355005	0.904486	4.81439	1
2		1	0.0170793	0.0175816	0.105976	1.02941	6.20495	1	1.39307	8.55528
		2	0.0108189	0.0178456	0.105302	1.64948	9.73312	1
		3	0.0140779	0.0211213	0.136947	1.50032	9.72777	1
3		1	0.0358038	0.0590684	0.261052	1.64978	7.29118	1	1.38349	5.41297
		2	0.0745778	0.0959022	0.257726	1.28593	3.4558	1
		3	0.064561	0.0784249	0.354564	1.21474	5.49193	1
		ave	0.0468348	0.05754	0.254618	1.30883	6.43015		1.30883	6.43015
		stdev	0.0294062	0.0313194	0.11462	0.28272	2.15824		0.137688	1.84097
		ttest	APRT:DMPK		ns	0.448734
			APRT:HOX9		****	5.79641e-05
CL29
ChIP	DATE	analysis #	APRT	DMPK	HOXA9	relative DMPK	relative HOXA9	APRT
1		1	0.0933049	0.102615	0.536953	1.09978	5.75482	1	1.10277	4.65998
		2	0.183002	0.13597	0.615028	0.742997	3.36078	1
		3	0.102552	0.150293	0.49885	1.46553	4.86436	1
2		1	0.102227	0.10805	0.597503	1.05696	5.84485	1	1.37432	4.99107
		2	0.0777148	0.129006	0.330893	1.66	4.25779	1
		3	0.0919382	0.129267	0.447793	1.40602	4.87059	1
3		1	0.155666	0.253402	1.02354	1.62786	6.57524	1	1.66956	6.90412
		2	0.175869	0.347435	1.57425	1.97554	8.95126	1
		3	0.249899	0.351184	1.29594	1.4053	5.18587	1
		ave	0.136908	0.189691	0.768973	1.38222	5.51839		1.38222	5.51839
		stdev	0.0590798	0.101778	0.448072	0.369414	1.59163		0.28348	1.21144
		ttest	APRT:DMPK		ns	0.191048
			APRT:HOX9		***	0.000456586
			ttest (between cell lines)
			WT. vs. DM1		0.919799	ns
			CL9 vs. DM1		0.470681	ns
			CL29 vs. DM1		0.908557	ns
			CL9 vs. WT		0.621731	ns
			CL29 vs. WT		0.987902	ns
			CL9 vs. CL29		0.642408	ns
Figure 2b
	APRT					myogenin					dmpk			mut
aprt	fold				aprt	fold				aprt	fold
normal	enrich.	date			normal	enrich.	date			normal	enrich.	date
1	0.0192481		M6					M6	2.80891	1.9968	0.0384346		M6
1	0.0139289									3.62102	0.0504368
1	0.257578			4.84251	4.7623	1.22667			3.42869	3.94048	1.01498			Δ/Δ
1	0.259058				4.92273	1.27527				2.9169	0.755647
1	0.00169639								3.22586	2.40729	0.00408368
1	0.0017935									4.04444	0.00725371
1	0.183802			6.87321	6.08055	1.11762			5.38462	3.86531	0.710454
1	0.163421				8.4756	1.38509				5.90424	0.964879
1	0.197369				6.06348	1.19674				6.38431	1.26006
1	0.121988		average	5.85786	6.06093	1.24028		average	3.71202	3.89787	0.534026		average
0	0.111547		stdv	1.43592	1.48433	0.099149		stdv	1.14453	1.46232	0.507706		stdv
						3.17322e-10					0.0302129
						1.92572e-07					2.05532e-05
1	0.41335		M4					M4	2.9567	2.59433	1.07237		M4
1	0.427865									3.31907	1.42012			Δ/Δ
1	0.0330758			3.18599	2.53431	0.0838243			2.55378	3.27341	0.108271
1	0.0577529				3.83767	1.18544				1.83414	0.105927
1	0.308895								5.67557	6.45804	1.99485
1	0.278375			4.42641	4.42641	1.2322				4.89311	1.36212
1	2.03723
	0.508078		average	3.8062	3.59946	0.83382		average	3.72868	3.72868	0.866239		average
	0.692168		stdv	0.877109	0.968282	0.649936		stdv	1.69805	1.67669	0.761114		stdv
1	0.160614		M1					M1	3.57649	3.01973	0.485011		M1
1	0.13929									4.13324	0.57572
1	0.0901055			4.91429	5.48509	0.494237			5.59342	4.49358	0.404896			13/2600
1	0.0481139				4.3435	0.766849				6.69327	0.322039
1	0.0158353								1.1968	5.29452	0.0838401
1	0.176551								2.68846	1.1968	0.211296
1	0.129238			5.2326	5.2326	0.676251				5.29093	0.68379
1	0.442794									1.57764	0.698569
	0.150318		average	5.07344	5.02039	0.645779		average	3.26379	3.96246	0.433145		average
	0.130416		stdv	0.225074	0.59965	0.138837		stdv	1.83743	1.90985	0.220604		stdv
1	0.0331564		M3					M3	6.82445	6.68622	0.221691		M3
1	0.0435407									6.96267	0.30316			13/2600
1	0.0660725								2.95974	3.21371	0.212338
1	0.0779712			5.30259	5.30259	0.413449				2.70578	0.210973
1	0.0257082								4.25193	4.25193	0.109309
1	0.398466			6.90113	6.23282	2.48357			4.77555	4.75358	1.89414
1	0.335651				9.18375	3.08254				4.86417	1.63267
1	0.350617				5.2868	1.85364				4.70888	1.65102
	0.166398		average	6.10186	6.50149	1.9583		average	4.70292	4.76837	0.779411		average
	0.163429		stdv	1.13034	1.84206	1.14562		stdv	1.60709	1.48536	0.78939		stdv
							Ttest calculation
APRT						MYOG					DMPK
after normalization						after normalization					after normalization
M3	M1	M4	M6			M3	M1	M4		M6	M3	M1	M4	M6
1	1	1	1				5.48509	2.53431		4.7623	6.68622	3.01973	2.59433	1.9968
1	1	1	1			5.30259				4.92273	6.96267	4.13324	3.31907	3.62102
1	1	1	1			6.23282	4.3435	3.83767		6.08055	3.21371	4.49358	3.27341	3.94048
1	1	1	1			9.18375	5.2326	4.42641		8.4756	2.70578	6.69327	1.83414	2.9169
1	1	1	1			5.2868				6.06348	4.25193	5.29452	6.45804	2.40729
1	1	1	1								4.75358	1.1968	4.89311	4.04444
1	1	1	1								4.86417	5.29093		3.86531
1	1		1								4.70888	1.57764		5.90424
			1											6.38431
											n=8	n=8	n=6	n=9
						Positive:Negative (MYOG:APRT)
					****	1.92572e-07	M6
					****	5.33088e-05	M4
					****	5.88196e-09	M1
					****	4.55504e-06	M3
						Target:Negative (DMPK:APRT)
					****	2.05532e-05	M6
					**	0.00117722	M4
					***	0.000619777	M1
					****	4.74065e-06	M3
Figure 2c
			M1
					relative	relative
ChIP	DATE	analy. #	APRT	DMPK	DMPK	APRT
1		1	0.603887	1.11048	1.83889	1	1.90256
		2	0.696568	1.36961	1.96623	1
2		2	1.02589	1.45241	1.41575	1	1.51094
		3	1.06422	1.70928	1.60614	1
3		1	1.50148	2.79478	1.86135	1	2.04565
		2	1.41576	2.39398	1.69096	1
		3	0.988397	2.55466	2.58465	1
4		2	0.60359	0.987224	1.63559	1	2.12974
		3	0.355127	0.931813	2.62389	1
5		1	1.14032	2.83217	2.48366	1	2.28119
		2	1.31592	2.52157	1.9162	1
		3	1.38138	3.37569	2.4437	1
	average		1.00771	2.0028	2.00558		1.97402
	STD		0.371175	0.836184	0.419913		0.292949
	ttest				3.2151e-08
M4
					relative	relative
ChIP	DATE	analysis #	APRT	DMPK	DMPK	APRT
1		1	0.0177164	0.102935	5.81014	1	4.2803
		2	0.0153309	0.0575002	3.75061	1
		3	0.0270215	0.0886343	3.28015	1
2		1	0.013385	0.0255957	1.91226	1	2.39091
		2	0.0191656	0.0331277	1.7285	1
		4	0.0157575	0.0556549	3.53197	1
3		1	0.0425217	0.152693	3.59094	1	3.63752
		2	0.0474605	0.176415	3.71709	1
		3	0.0483134	0.160823	3.32874	1
		4	0.0420667	0.16462	3.91331	1
	average		0.0288739	0.1018	3.45637	1	3.43624
	STD		0.0145342	0.0580966	1.12272	0	0.960641
	ttest				1.8161e-06
M6
					relative	relative
ChIP	DATE	analysis #	APRT	DMPK	DMPK	APRT
1		1	0.0676284	0.134988	1.99602	1	2.42431
		2	0.0885057	0.171079	1.93297	1
		3	0.0842045	0.14364	1.70584	1
		4	0.0887048	0.360354	4.06239	1
2		1	0.00273644	0.0126576	4.62555	1	3.71168
		2	0.00365033	0.00999884	2.73916	1
		3	0.00356375	0.0121867	3.41963	1
		1	0.0887048	0.360354	4.06239	1
	average		0.0534624	0.150657	3.06799		3.06799
	STD		0.0420919	0.144746	1.12937		0.910312
	ttest				0.000139816
M3
					relative	relative
ChIP	DATE	analysis #	APRT	DMPK	DMPK	APRT
1		1	0.190479	0.370603	1.94564	1	2.16247
		2	0.183782	0.457489	2.48931	1
		3	0.179236	0.367876	2.05247	1
2		1	0.0690296	0.186973	2.70859	1	3.10783
		2	0.061825	0.204654	3.31021	1
		3	0.0737075	0.212957	2.88922	1										relative	relative
		4	0.0762811	0.26876	3.52328	1								APRT	DMPK	DMPK	APRT
3		1	0.173052	0.602503	3.48163	1	3.13097					M1	average	1.22917	2.45432	2.0003	1
		2	0.044082	0.181322	4.11329	1						M3	average	0.106705	0.285362	2.85842	1
		3	0.0511228	0.165578	3.23882	1						M4	average	0.0288739	0.1018	3.45637	1
		4	0.0711576	0.120267	1.69015	1						M6	average	0.0534624	0.150657	3.06799	1
	average		0.106705	0.285362	2.85842		2.80042
	STD		0.0602861	0.147791	0.759025		0.552604
	ttest				9.24496e-08
Figure 4d
						realtive	realtive
RNA	cDNA date	date of real time	gus ct		dnmt3a ct	to gus	to ctl			relative to CTL
CTL	8.5.23	9.5.23	25.2797		24.8344	1.36164	1	n=6		CTL	3c	3k	3g	I3	I4	myob
p 36	9.5.23	10.5.23	26.1798		24.784	2.63127	1		avg	1	0.320154	0.536678	0.398222	0.143492	0.323188	0.0678441
	12.5.23	14.5.23	25.6601		24.9442	1.64252	1		stdv	0	0.111072	0.202458	0.106418	0.0710372	0.165576	0.0230786
	5.6.23	7.6.23	28.5213		29.9105	0.38176	1
	5.6.23	7.6.23	28.5213		29.9105	0.38176	1		ttest		3.51242e-08	0.000225917	2.0407e-07	3.34153e-07	1.57131e-06	2.50152e-07
	10.6.23	12.6.23	31.7593		33.9965	0.212092	1				****	***	****	****	****	****
									n	6	6	6	5	4	6	3
						realtive	realtive
RNA	cDNA date	date of real time	gus ct		dnmt3a ct	to gus	to ctl
3C	8.5.23	9.5.23	23.8568		25.0058	0.450929	0.331166	n=6
p40	9.5.23	10.5.23	25.4992		26.3989	0.536025	0.203713
	12.5.23	14.5.23	24.6813		26.5398	0.27577	0.167894
	5.6.23	7.6.23	26.4292		29.04	0.163711	0.428832
	5.6.23	7.6.23	26.4292		29.051	0.16246	0.425556
	10.6.23	12.6.23	27.5995		31.2956	0.0771507	0.36376
						realtive	realtive
RNA	cDNA date	date of real time	gus ct		dnmt3a ct	to gus	to ctl
3K	8.5.23	9.5.23	22.8661		23.6439	0.583272	0.42836	n=6
p38	9.5.23	10.5.23	24.893		25.1105	0.860036	0.326852
	12.5.23	14.5.23	24.0396		24.9332	0.538278	0.327715
	5.6.23	7.6.23	25.0425		26.8199	0.291706	0.764109
	5.6.23	7.6.23	25.0425		26.8407	0.28754	0.753197
	10.6.23	12.6.23	27.1806		30.1079	0.131462	0.619835
						realtive	realtive
RNA	cDNA date	date of real time	gus ct		dnmt3a ct	to gus	to ctl
3G	8.5.23	9.5.23	22.7662		23.6453	0.543714	0.399308	n=5
p37	9.5.23	10.5.23	25.2574		26.0754	0.56723	0.215572
	12.5.23	14.5.23
	5.6.23	7.6.23	25.7535		28.2181	0.181164	0.474551
	5.6.23	7.6.23	25.7535		28.2388	0.178579	0.467778
	10.6.23	12.6.23	27.2111		30.6529	0.092027	0.433901
						realtive	realtive
RNA	cDNA date	date of real time	gus ct		dnmt3a ct	to gus	to ctl
I3 p37	8.5.23	9.5.23
	9.5.23	10.5.23
	12.5.23	14.5.23	24.2533		27.6644	0.0940071	0.0572335	n=4
	5.6.23	7.6.23	25.9048		29.6477	0.0746929	0.195654
	5.6.23	7.6.23	25.9048		29.5634	0.0791859	0.207423
	10.6.23	12.6.23	27.1351		32.5096	0.0241055	0.113656
						realtive	realtive
RNA	cDNA date	date of real time	gus ct		dnmt3a ct	to gus	to ctl
i4 p35	8.5.23	9.5.23	22.9163		23.8136	0.536909	0.394311	n=6
	9.5.23	10.5.23	25.4514		26.7597	0.403782	0.153455
	12.5.23	14.5.23	26.0621		28.6932	0.16143	0.0982822
	5.6.23	7.6.23	26.2397		28.7885	0.170895	0.447649
	5.6.23	7.6.23	26.2397		28.5841	0.196906	0.515786
	10.6.23	12.6.23	27.282		31.1203	0.0699144	0.329642
						realtive	realtive
RNA	cDNA date	date of real time	gus ct		dnmt3a ct	to gus	to ctl
4F9	8.5.23	9.5.23
myob	9.5.23	10.5.23
	12.5.23	14.5.23
	5.6.23	7.6.23	25.3647		30.2522	0.0337849	0.0884977	n=3
	5.6.23	7.6.23	25.3647		30.5478	0.0275254	0.0721013
	10.6.23	12.6.23	27.6666		34.4456	0.00910581	0.0429332
Figure S3c
wt
						relative	relative		average per ChIP
ChIP	DATE	analysis #	APRT	DM1-CTCF	FXN	DM1-CTCF	FXN	APRT	DMPK	FXN
1		1	0.0520237	0.115593	0.084843	2.22194	1.63085	1	2.13147	1.90793
		2	0.061902	0.140455	0.107033	2.26899	1.72908	1
		3	0.0549736	0.104641	0.129951	1.90347	2.36387	1
2		1	0.0952358	0.161745	0.120593	1.69836	1.26625	1	1.69836	1.26625
3		1	0.0594145	0.0993709	0.0995926	1.6725	1.67623	1	1.43819	1.94836
		2	0.0435793	0.0524645	0.0967674	1.20389	2.22049	1
	AVRG		0.0611882	0.112378	0.106463	1.82819	1.81446		1.75601	1.70752
	STDEV		0.0178638	0.0375617	0.0164941	0.396449	0.406781		0.350213	0.382679
		ttest FXN: APRT		0.00104023	***	0.000619054	***
		ttest DMPK:APRT		0.0130135	*	0.000452637	***
DM14
						relative	relative		average per ChIP
ChIP	DATE	analysis #	APRT	DM1-CTCF	FXN	DM1-CTCF	FXN	APRT	DMPK	FXN
1		1	0.0349388	0.0646254	0.09094	1.84968	2.60284	1	1.87404	1.6398
		2	0.0510096	0.107951	0.053785	2.11628	1.05441	1
		3	0.0387302	0.0641435	0.0488834	1.65616	1.26215	1
2		2	0.0336325	0.0647178	0.0487845	1.92426	1.45052	1	2.22503	1.77803
		3	0.0243441	0.0614883	0.0512574	2.5258	2.10554	1
3		1	0.0163658	0.0463155	0.0616682	2.83002	3.76811	1	3.1342	4.02553
		2	0.0134124	0.0429603	0.0574446	3.20302	4.28294	1
		3	0.013466	0.0453742		3.36955		1
	AVRG		0.0282374	0.062197	0.0589661	2.43435	2.36093		2.41109	2.48112
	STDEV		0.0136107	0.0207544	0.0148523	0.647979	1.43519		0.650355	1.33928
		ttest FXN: APRT		0.00169901	**	0.00895911	**
		ttest DMPK:APRT		0.00107493	***	2.08809e-05	****
CL9
						relative	relative		average per ChIP
ChIP	DATE	analysis #	APRT	DM1-CTCF	FXN	DM1-CTCF	FXN	APRT	DMPK	FXN
1		1	0.0675985	0.17048	0.0932317	2.52194	1.3792	1	2.73629	2.05502
		2	0.0438156	0.137128	0.114317	3.12966	2.60905	1
		3	0.0635428	0.162497	0.138321	2.55728	2.17682	1
2		1	0.0512198	0.142403	0.0804552	2.78023	1.57078	1	2.85653	1.84609
		2	0.0411597	0.115746	0.0929822	2.81212	2.25906	1
		3	0.0474262	0.141199	0.081024	2.97723	1.70842	1
3		1	0.0284983	0.154019	0.201572	5.40451	7.07312	1	5.40451	7.07312
			APRT	DM1-CTCF	FXN	relative DM1-CTCF	relative FXN
	AVRG	cl9	0.0490373	0.14621	0.114558	3.169	2.68235		3.66578	3.65808
	STDEV		0.0133757	0.0180989	0.0434818	1.00889	1.98332		1.50699	2.95936
		ttest FXN: APRT		0.00248188	**	0.0444547	*
		ttest DMPK:APRT		8.35045e-08	****	0.00010102	****
CL29
						relative	relative		average per ChIP
ChIP	DATE	analysis #	APRT	DM1-CTCF	FXN	DM1-CTCF	FXN	APRT	DMPK	FXN
1		1	0.036104	0.120822	0.0656198	3.34651	1.81752	1	3.72165	2.71841
		2	0.0330168	0.10227	0.102894	3.09752	3.11641	1
		3	0.0443003	0.209138	0.142705	4.72091	3.22131	1
2		1	0.065867	0.362034	0.193925	5.49644	2.94419	1	5.31854	3.26937
		2	0.0523192	0.285882	0.181825	5.46419	3.4753	1
		3	0.0581431	0.290424	0.197024	4.99499	3.38861	1
3		1
		2	0.0318788	0.262551	0.228547	8.2359	7.16924	1	8.78575	7.16924
		3	0.0205656	0.191993		9.3356		1
	AVRG	cl29	0.0427743	0.228428	0.158934	5.58651	3.59037		5.94198	4.38567
	STDEV		0.0151871	0.0831814	0.0579607	2.18468	1.67251		2.58898	2.42633
		ttest FXN: APRT		0.000104878	****	0.00071118	***
		ttest DMPK:APRT		4.50974e-05	****	3.62197e-05	****
		ave			std			ttest
		normalized to aprt
	APRT	FXN	DM1-CTCF	APRT	FXN	DM1-CTCF		FXN		DM1-CTCF
wt	1	1.81446	1.82819	0	0.406781	0.396449		0.000619054	***	0.000452637	***
DM14	1	2.36093	2.43435	0	1.43519	0.647979		0.00895911	**	2.08809e-05	****
CL-9	1	2.68235	3.169	0	1.98332	1.00889		0.0444547	*	0.00010102	****
CL-29	1	3.59037	5.58651	0	1.67251	2.18468		0.00071118	***	3.62197e-05	****
Figure S3 e.
					RATIO		AVERAGE RATIO		stdev		ttest	ttest
CELL LINE	DMPK	GUS	SIX5	GUS	DMPK/GUS	SIX5/GUS	DMPK/GUS	SIX5/GUS	DMPK/GUS	SIX5/GUS	DMPK	SIX5
DM1	64	495	121	409	0.129293	0.295844	0.203643	0.407625	0.0143605	0.0830164	0.554713	0.0519131	vs wt
			129	443		0.291196	n=8	n=9			ns	ns
	108	449	158	306	0.240535	0.51634
	49.8	234	186	348	0.212821	0.534483
	161	769	269	687	0.209363	0.391557
	157	740	271	670	0.212162	0.404478
	155	788	274	678	0.196701	0.40413
	166	769	290	733	0.215865	0.395634
	54.8	258	107	246	0.212403	0.434959
CL9	51.5	251	104	228	0.205179	0.45614	0.159438	0.316433	0.020322	0.068876	0.00835034	0.0446872	vs dm14
	127	862	235	837	0.147332	0.280765	n=7	n=6			**	*
	136	899	246	811	0.151279	0.303329
	147	966	273	952	0.152174	0.286765
	148	965	262	915	0.153368	0.286339
	142	939	271	950	0.151225	0.285263
	151	971			0.15551
CL29	135	302			0.44702		0.403683	0.314054	0.0742845	0.0558672	6.4374e-06	0.0668471	vs dm14
	140	309			0.453074		n=8	n=4			****	ns
	227	791	259	651	0.286979	0.397849
	246	877			0.280502
	318	711	273	952	0.447257	0.286765
	304	686	262	915	0.443149	0.286339
	317	730	271	950	0.434247	0.285263
	310	709			0.437236
wt	228	1242			0.183575		0.215007	0.509977	0.0401994	0.101923
	212	1190			0.178151		n=7	n=6
	90	467	149	344	0.192719	0.43314
	65.9	364	219	649	0.181044	0.337442
	90	327	215	367	0.275229	0.585831
	90	362	186	336	0.248619	0.553571
	86	350	207	366	0.245714	0.565574
			201	344		0.584302
	ave		std
	DMPK/GUS	SIX5/GUS	DMPK/GUS	SIX5/GUS
wt	0.215007	0.509977	0.0401994	0.101923
DM1	0.203643	0.407625	0.0143605	0.0830164
CL9	0.159438	0.316433	0.020322	0.068876
CL29	0.403683	0.314054	0.0742845	0.0558672
	DMPK		SIX5
ttest DM1:WT	0.554713	ns	0.0519131	ns
ttest DM1:cl9	0.00835034	**	0.0446872	*
ttest DM1:cl29	6.4374e-06	****	0.0668471	ns
Western Blot (Figure 4b)
										Anti-DNMT3b
										Anti-GAPDH
